# Supplementary material for: Complete Mitochondrial Genomes of Four Pelodiscus sinensis Strains and Comparison with Other Trionychidae Species
Source: Biology (Basel). 2023 Mar 3;12(3):406. doi: 10.3390/biology12030406 (PMC10045651; doi:10.3390/biology12030406)
Supplement: Supplementary file 1 [file biology-12-00406-s001.zip]

Archive with 1 entries (1 files):
- biology-2196952-supplementary.xlsx
