# Supplementary material for: Complete Mitochondrial Genomes of Four Pelodiscus sinensis Strains and Comparison with Other Trionychidae Species
Source: Biology (Basel). 2023 Mar 3;12(3):406. doi: 10.3390/biology12030406 (PMC10045651; doi:10.3390/biology12030406)
Supplement: Supplementary file 1 [file biology-12-00406-s001.zip › biology-2196952-supplementary.xlsx]

## Sheet: Sheet1
Table S1. Best partitioning scheme and model selected by PartitionFinder for phylogenetic analyses
Subset	Best Model	Sites	Partition names
1	GTR+I+G	2872	rrnL, cytb_codon1, rrnS
2	TVM+I+G	1529	tRNAs
3	GTR+G	2157	nad2_codon1, nad5_codon1, nad1_codon1, atp6_codon1, nad4_codon1, nad3_codon2, nad4L_codon1
4	TVM+I+G	2046	nad1_codon2, nad4L_codon2, nad5_codon2, nad4_codon2, nad2_codon2, atp6_codon2
5	GTR+I+G	2968	nad5_codon3, cox2_codon3, nad4L_codon3, nad1_codon3, nad4_codon3, nad2_codon3, cytb_codon3, cox3_codon3, atp8_codon3, atp6_codon3
6	K81UF+I+G	330	atp8_codon2, atp8_codon1, nad3_codon3, nad3_codon1
7	SYM+G	1004	cox1_codon1, cox3_codon1, cox2_codon1
8	TRN+I+G	1382	cox1_codon2, cox2_codon2, cox3_codon2, cytb_codon2
9	HKY+G	514	cox1_codon3
10	TRN+G	348	nad6_codon2, nad6_codon1
11	HKY+G	174	nad6_codon3
